# Supplementary material for: Characterization of Retronasal Aroma Differences in High- and Low-Alcohol Jiangxiangxing Baijiu Using Temporal Sensory Evaluation, Retronasal Olfactory Thresholds, and Dose-over-Threshold Analysis
Source: Foods. 2026 Mar 29;15(7):1156. doi: 10.3390/foods15071156 (PMC13072752; doi:10.3390/foods15071156)
Supplement: Supplementary file 1 [file foods-15-01156-s001.zip]

Archive with 1 entries (1 files):
- foods-4205933-supplementary.pdf
